# Supplementary material for: Inflammatory and cardiometabolic markers at presentation with first episode psychosis and long-term clinical outcomes: A longitudinal study using electronic health records
Source: Brain Behav Immun. 2021 Jan;91:117–27. doi: 10.1016/j.bbi.2020.09.011 (PMC7773969; doi:10.1016/j.bbi.2020.09.011)
Supplement: Supplementary data 2 [file mmc2.xml]

<?xml version="1.0" encoding="UTF-8" standalone="no"?><data:data><datasets><author>efo22@cam.ac.uk</author><type>0</type><dataset><value>1</value><reason>The data that has been used is confidential</reason><comments/></dataset></datasets></data:data>
